# Supplementary material for: Effect of Ultrasound-Assisted Extraction of Carotenoids from Papaya (Carica papaya L. cv. Sweet Mary) Using Vegetable Oils
Source: Molecules. 2022 Jan 19;27(3):638. doi: 10.3390/molecules27030638 (PMC8839964; doi:10.3390/molecules27030638)
Supplement: Supplementary file 1 [file molecules-27-00638-s001.zip]

Archive with 1 entries (1 files):
- molecules-1542566-supplementary.pdf
